# Supplementary material for: Critical Assessment of Small Molecule Identification 2016: automated methods
Source: J Cheminform. 2017 Mar 27;9:22. doi: 10.1186/s13321-017-0207-1 (PMC5368104; doi:10.1186/s13321-017-0207-1)
Supplement: Supplementary file 2 — Additional file 2. Table A1 ESD file used in MS-FINDER version 1.62 for a total of 220,212 compounds. Additional columns for InChIKey, short InChIKey, exact mass, formula, SMILES are not shown here. The use of N/A and a database identifier represents the presence or absence of a compound in a given database. For example, 1,3-butadiyne is only present in ChEBI database (CHEBI:37820). This ESD file was replaced by a dummy file where all HMDB identifiers were modified to dummy identifiers AV001... AV00n and all other identifiers replaced by -1 or N/A. Table A2: Formatted ESD file for CASMI 2016 Category 2 Challenge-001. The first 10 compounds from the candidates list for Challenge-001 are listed above. Columns for InChIKey, short InChIKey, PubChem CID, exact mass, formula, SMILES are shown in this table. Databases from BMDB through PubChem are replaced by dummy information. [file 13321_2017_207_MOESM2_ESM.xlsx]

## Sheet: Table A1
Title	…	PubChem CID	BMDB	ChEBI	DrugBank	ECMDB	FooDB	HMDB	KNApSAcK	PlantCyc	PubChem	…
1,3-Butadiyne		9997	N/A	CHEBI:37820	N/A	N/A	N/A	N/A	N/A	N/A	N/A
CYANOGEN		9999	N/A	CHEBI:29308	N/A	N/A	N/A	N/A	N/A	N/A	N/A
DIFLUOROMETHANE		6345	N/A	CHEBI:47855	N/A	N/A	N/A	N/A	N/A	N/A	N/A
tetrahedrane		9548696	N/A	CHEBI:36549	N/A	N/A	N/A	N/A	N/A	N/A	N/A
Cyclobutadiene		136879	N/A	CHEBI:33657	N/A	N/A	N/A	N/A	N/A	N/A	N/A
But-1-en-3-yne		12720	N/A	CHEBI:48088	N/A	N/A	N/A	N/A	N/A	N/A	N/A
1,2,3-Butatriene		137747	N/A	CHEBI:37609	N/A	N/A	N/A	N/A	N/A	N/A	N/A
2-iminoacetonitrile		5460571	N/A	CHEBI:29819	N/A	N/A	N/A	N/A	N/A	N/A	N/A
ACRYLONITRILE		7855	N/A	CHEBI:28217	N/A	N/A	N/A	N/A	N/A	N/A	7855
Propiolaldehyde		12222	BMDB06803	CHEBI:27976	N/A	N/A	FDB024089	HMDB06803	N/A	CPD-15163	12222
Table A1: ESD file used in MS-FINDER version 1.62 for a total of 220,212 compounds. Additional columns for InChIKey, short InChIKey, exact mass,
formula, SMILES are not shown here. The use of N/A and a database identifier represents the presence or absence of a compound in a given database.
For example, 1,3-butadiyne is only present in ChEBI database (CHEBI:37820). This ESD file was replaced by a dummy file where all HMDB identifiers
were modified to dummy identifiers AV001…AV00n and all other identifiers replaced by -1 or N/A

## Sheet: Table A2
Title	InChIKey	Short InChIKey	PubChem CID	Exact Mass	Formula	SMILES
1-Amino-2-naphthalenesulfonic acid	ONZWNZGVZFLMNZ-UHFFFAOYSA-N	ONZWNZGVZFLMNZ	-1	223.03	C10H9NO3S	c1ccc2c(c1)ccc(c2N)S(=O)(=O)O
2-Amino-1-naphthalenesulfonic acid	GWIAAIUASRVOIA-UHFFFAOYSA-N	GWIAAIUASRVOIA	-1	223.03	C10H9NO3S	c1ccc2c(c1)ccc(c2S(=O)(=O)O)N
1-naphthylamine-8-sulfonic acid	CYJJLCDCWVZEDZ-UHFFFAOYSA-N	CYJJLCDCWVZEDZ	-1	223.03	C10H9NO3S	c1cc2cccc(c2c(c1)N)S(=O)(=O)O
Naphthionic acid	NRZRRZAVMCAKEP-UHFFFAOYSA-N	NRZRRZAVMCAKEP	-1	223.03	C10H9NO3S	c1ccc2c(c1)c(ccc2S(=O)(=O)O)N
1-naphthylamine-5-sulfonic acid	DQNAQOYOSRJXFZ-UHFFFAOYSA-N	DQNAQOYOSRJXFZ	-1	223.03	C10H9NO3S	c1cc2c(cccc2S(=O)(=O)O)c(c1)N
badische acid	FYVOTMMSGKWFPK-UHFFFAOYSA-N	FYVOTMMSGKWFPK	-1	223.03	C10H9NO3S	c1cc2ccc(cc2c(c1)S(=O)(=O)O)N
6-Amino-2-naphthalenesulfonic acid	SEMRCUIXRUXGJX-UHFFFAOYSA-N	SEMRCUIXRUXGJX	-1	223.03	C10H9NO3S	c1cc(cc2c1cc(cc2)S(=O)(=O)O)N
1,7-cleve's acid	QEZZCWMQXHXAFG-UHFFFAOYSA-N	QEZZCWMQXHXAFG	-1	223.03	C10H9NO3S	c1cc2ccc(cc2c(c1)N)S(=O)(=O)O
1,6-cleve's acid	UWPJYQYRSWYIGZ-UHFFFAOYSA-N	UWPJYQYRSWYIGZ	-1	223.03	C10H9NO3S	c1cc2cc(ccc2c(c1)N)S(=O)(=O)O
Dahl's Acid	YUNBHHWDQDGWHC-UHFFFAOYSA-N	YUNBHHWDQDGWHC	-1	223.03	C10H9NO3S	c1cc2cc(ccc2c(c1)S(=O)(=O)O)N
Table A2: Formatted ESD file for CASMI 2016 Category 2 Challenge-001. The first 10 compounds from the candidates list for Challenge-001 are listed above.
Columns for InChIKey, short InChIKey, PubChem CID, exact mass, formula, SMILES are shown in this table.
Databases from BMDB through PubChem are replaced by dummy information.
